# Supplementary material for: Antitumor Effect and Gut Microbiota Modulation by Quercetin, Luteolin, and Xanthohumol in a Rat Model for Colorectal Cancer Prevention
Source: Nutrients. 2024 Apr 13;16(8):1161. doi: 10.3390/nu16081161 (PMC11054239; doi:10.3390/nu16081161)
Supplement: Supplementary file 1 [file nutrients-16-01161-s001.zip]

Archive with 1 entries (1 files):
- nutrients-2938316-supplementary.pdf
